# Supplementary material for: ﻿Three new species of Colletotrichum (Glomerellales, Glomerellaceae) associated with walnut (Juglansregia) anthracnose from China
Source: MycoKeys. 2024 Sep 3;108:147–67. doi: 10.3897/mycokeys.108.125382 (PMC11387834; doi:10.3897/mycokeys.108.125382)
Supplement: XML Treatment for Colletotrichum cordae [file mycokeys.108.125382-treatment1.xml]

<!DOCTYPE tp:taxon-treatment
  PUBLIC "-//TaxonX//DTD Taxonomic Treatment Publishing DTD v0 20100105//EN" "tax-treatment-NSO.dtd">
<tp:taxon-treatment xmlns:tp="http://www.plazi.org/taxpub"><tp:treatment-meta><kwd-group><label>Taxon classification</label><kwd>
                <named-content content-type="kingdom">Fungi</named-content>
              </kwd><kwd>
                <named-content content-type="order">Glomerellales</named-content>
              </kwd><kwd>
                <named-content content-type="family">Glomerellaceae</named-content>
              </kwd></kwd-group><mixed-citation publication-type="journal"><person-group><name><surname>Li</surname><given-names>Yixuan</given-names></name><name><surname>Lin</surname><given-names>Lu</given-names></name><name><surname>Cao</surname><given-names>Jing</given-names></name><name><surname>Gan</surname><given-names>Mingxu</given-names></name><name><surname>Fan</surname><given-names>Xinlei</given-names></name></person-group><article-title>﻿Three new species of <italic><tp:taxon-name><tp:taxon-name-part taxon-name-part-type="genus" reg="Colletotrichum">Colletotrichum</tp:taxon-name-part></tp:taxon-name></italic> (<tp:taxon-name><tp:taxon-name-part taxon-name-part-type="order">Glomerellales</tp:taxon-name-part></tp:taxon-name>, <tp:taxon-name><tp:taxon-name-part taxon-name-part-type="family">Glomerellaceae</tp:taxon-name-part></tp:taxon-name>) associated with walnut (<italic><tp:taxon-name><tp:taxon-name-part taxon-name-part-type="genus" reg="Juglans">Juglans</tp:taxon-name-part><tp:taxon-name-part taxon-name-part-type="species" reg="regia">regia</tp:taxon-name-part></tp:taxon-name></italic>) anthracnose from China</article-title><source>MycoKeys</source><day>03</day><month>09</month><year>2024</year><volume>108</volume><fpage>147</fpage><lpage>167</lpage><pub-id pub-id-type="doi">10.3897/mycokeys.108.125382</pub-id></mixed-citation></tp:treatment-meta><tp:nomenclature><label>﻿</label><tp:taxon-name>
              <object-id xmlns:xlink="http://www.w3.org/1999/xlink" content-type="arpha" xlink:type="simple">F2FB6293-7524-5424-942D-35A322C964FF</object-id>
              <tp:taxon-name-part taxon-name-part-type="genus" reg="Colletotrichum">Colletotrichum</tp:taxon-name-part>
              <tp:taxon-name-part taxon-name-part-type="species" reg="cordae">cordae</tp:taxon-name-part>
              <object-id xmlns:xlink="http://www.w3.org/1999/xlink" content-type="mycobank" xlink:type="simple"> 852127</object-id>
            </tp:taxon-name><tp:taxon-authority>Y.X. Li &amp; X.L. Fan</tp:taxon-authority><tp:taxon-status xmlns:xlink="http://www.w3.org/1999/xlink" xlink:type="simple">sp. nov.</tp:taxon-status><xref ref-type="fig" rid="F5">Fig. 5</xref></tp:nomenclature><tp:treatment-sec sec-type="etymology" id="SECID0EOHAG"><title>Etymology.</title><p>Named after Corda who established the genus <italic><tp:taxon-name><tp:taxon-name-part taxon-name-part-type="genus" reg="Colletotrichum">Colletotrichum</tp:taxon-name-part></tp:taxon-name></italic>.</p></tp:treatment-sec><tp:treatment-sec sec-type="Typification" id="SECID0E2HAG"><title>Typification.</title><p>China, Sichuan Province, Guangyuan City, Chaotian District, Longmen Valley Leisure Villa, <named-content xmlns:xlink="http://www.w3.org/1999/xlink" content-type="dwc:verbatimCoordinates" xlink:type="simple"><named-content content-type="geo-json" specific-use="{&#34;type&#34;:&#34;Point&#34;,&#34;coordinates&#34;:[105.919722,32.652222]}" id="NCID0EEIAG" xlink:type="simple">32°39'08"N, 105°55'11"E</named-content></named-content>, from leaf of <italic><tp:taxon-name><tp:taxon-name-part taxon-name-part-type="genus" reg="Juglans">Juglans</tp:taxon-name-part><tp:taxon-name-part taxon-name-part-type="species" reg="regia">regia</tp:taxon-name-part></tp:taxon-name></italic> L., 10 Oct. 2023, Y.X. Li, L. Lin &amp; X.L. Fan (holotype <named-content xmlns:xlink="http://www.w3.org/1999/xlink" content-type="dwc:institutional_code" xlink:title="Museum of Beijing Forestry University" xlink:href="http://grbio.org/institution/beijing-forestry-university" xlink:type="simple">BJFC</named-content>-S2250, ex-holotype culture <abbrev xmlns:xlink="http://www.w3.org/1999/xlink" xlink:title="China Forestry Culture Collection Centre" id="ABBRID0EYIAG" xlink:type="simple">CFCC</abbrev> 59618).</p><fig id="F5" position="float" orientation="portrait"><object-id xmlns:xlink="http://www.w3.org/1999/xlink" content-type="doi" xlink:type="simple">10.3897/mycokeys.108.125382.figure5</object-id><object-id xmlns:xlink="http://www.w3.org/1999/xlink" content-type="arpha" xlink:type="simple">1C00373A-187F-5844-9813-3F56E893B935</object-id><label>Figure 5.</label><caption><p><italic><tp:taxon-name><tp:taxon-name-part taxon-name-part-type="genus" reg="Colletotrichum">Colletotrichum</tp:taxon-name-part><tp:taxon-name-part taxon-name-part-type="species" reg="cordae">cordae</tp:taxon-name-part></tp:taxon-name></italic> (ex-holotype culture <abbrev xmlns:xlink="http://www.w3.org/1999/xlink" xlink:title="China Forestry Culture Collection Centre" id="ABBRID0EPJAG" xlink:type="simple">CFCC</abbrev> 59618) <bold>A</bold> colonies on OA media above and below after 5 days at 25 °C <bold>B</bold> conidiomata on OA <bold>C, D</bold> conidiophores and conidia <bold>E, F</bold> conidia. Scale bars: 200 µm (<bold>B</bold>); 10 µm (<bold>C–F</bold>).</p></caption><graphic xmlns:xlink="http://www.w3.org/1999/xlink" xlink:href="mycokeys-108-147-g005.jpg" position="float" orientation="portrait" xlink:type="simple" id="oo_1127064.jpg"><uri content-type="original_file" xlink:type="simple">https://binary.pensoft.net/fig/1127064</uri></graphic></fig></tp:treatment-sec><tp:treatment-sec sec-type="description" id="SECID0EEKAG"><title>Description.</title><p><bold><italic>Sexual morph</italic></bold> not observed. <bold><italic>Asexual morph</italic></bold> developed on OA. <bold><italic>Conidiomata</italic></bold> acervular, color ranged from peach to light brown. <bold><italic>Appressoria</italic></bold> and <bold><italic>Setae</italic></bold> not observed on OA. <bold><italic>Conidiophores</italic></bold> directly formed on hyphae, usually degenerated into conidiogenous cells. <bold><italic>Conidiophores</italic></bold> hyaline, unbranched, approximately cylindrical, 16.1–28.2 × 2.5–4.5, mean ± SD = 21.0 ± 2.9 × 3.5 ± 0.5 µm, n = 50. <bold><italic>Conidiogenous cells</italic></bold> transparent, cylindrical, formed at the end or side of the hyphae. <bold><italic>Conidia</italic></bold> straight, hyaline, cylindrical, obtuse at the base, rounded at the apex, with smooth walls and granular contents, 11.8–17.7 × 4.5–6.5 µm, mean ± SD = 14.5 ± 1.1 × 5.5 ± 0.5 µm, L/W radio = 2.6, n = 50.</p></tp:treatment-sec><tp:treatment-sec sec-type="description" id="SECID0EHLAG"><title>Cultural characteristics.</title><p>Colonies on OA initially white, rapidly growing to 4 cm after 3 d at 25 °C, and completely covering a 6-centimeter Petri dish after 7 d. The aerial mycelium white or gray, with a flocculent cotton-like appearance, edge white, center iron gray.</p></tp:treatment-sec><tp:treatment-sec sec-type="material" id="SECID0EMLAG"><title>Additional material examined.</title><p>China. Sichuan Province, Guangyuan City, Chaotian District, Longmen Valley Leisure Villa, <named-content xmlns:xlink="http://www.w3.org/1999/xlink" content-type="dwc:verbatimCoordinates" xlink:type="simple"><named-content content-type="geo-json" specific-use="{&#34;type&#34;:&#34;Point&#34;,&#34;coordinates&#34;:[105.919722,32.652222]}" id="NCID0EVLAG" xlink:type="simple">32°39'08"N, 105°55'11"E</named-content></named-content>, from leaf of <italic><tp:taxon-name><tp:taxon-name-part taxon-name-part-type="genus" reg="Juglans">Juglans</tp:taxon-name-part><tp:taxon-name-part taxon-name-part-type="species" reg="regia">regia</tp:taxon-name-part></tp:taxon-name></italic> L., 10 Oct. 2023, Y.X. Li, L. Lin &amp; X.L. Fan (<named-content xmlns:xlink="http://www.w3.org/1999/xlink" content-type="dwc:institutional_code" xlink:title="Museum of Beijing Forestry University" xlink:href="http://grbio.org/institution/beijing-forestry-university" xlink:type="simple">BJFC</named-content>-S2251, living culture <abbrev xmlns:xlink="http://www.w3.org/1999/xlink" xlink:title="China Forestry Culture Collection Centre" id="ABBRID0EJMAG" xlink:type="simple">CFCC</abbrev> 70160).</p></tp:treatment-sec><tp:treatment-sec sec-type="notes" id="SECID0ENMAG"><title>Notes.</title><p>Two strains of <italic><tp:taxon-name><tp:taxon-name-part taxon-name-part-type="genus" reg="Colletotrichum">Colletotrichum</tp:taxon-name-part><tp:taxon-name-part taxon-name-part-type="species" reg="cordae">cordae</tp:taxon-name-part></tp:taxon-name></italic> constitute a distinct clade within the <italic><tp:taxon-name><tp:taxon-name-part taxon-name-part-type="genus" reg="Colletotrichum">C.</tp:taxon-name-part><tp:taxon-name-part taxon-name-part-type="species" reg="gloeosporioides">gloeosporioides</tp:taxon-name-part></tp:taxon-name></italic> species complex, as revealed by multi-locus phylogenetic analysis. <italic><tp:taxon-name><tp:taxon-name-part taxon-name-part-type="genus" reg="Colletotrichum">Colletotrichum</tp:taxon-name-part><tp:taxon-name-part taxon-name-part-type="species" reg="cordae">cordae</tp:taxon-name-part></tp:taxon-name></italic> is phylogenetically near to <italic><tp:taxon-name><tp:taxon-name-part taxon-name-part-type="genus" reg="Colletotrichum">C.</tp:taxon-name-part><tp:taxon-name-part taxon-name-part-type="species" reg="perseae">perseae</tp:taxon-name-part></tp:taxon-name></italic> CBS 141365, but differs by 17 nucleotide differences in concatenated alignment (7/573 in <abbrev xmlns:xlink="http://www.w3.org/1999/xlink" xlink:title="internal transcribed spacer" id="ABBRID0E6NAG" xlink:type="simple">ITS</abbrev>, 5/281 in <italic><abbrev xmlns:xlink="http://www.w3.org/1999/xlink" xlink:title="actin" id="ABBRID0EEOAG" xlink:type="simple">act</abbrev></italic>, 1/269 in <italic><abbrev xmlns:xlink="http://www.w3.org/1999/xlink" xlink:title="chitin synthase 1" id="ABBRID0EJOAG" xlink:type="simple">chs1</abbrev></italic>, 1/317 in <italic><abbrev xmlns:xlink="http://www.w3.org/1999/xlink" xlink:title="glyceraldehyde-3-phosphate dehydrogenase" id="ABBRID0EOOAG" xlink:type="simple">gapdh</abbrev></italic>, and 3/452 in <italic><abbrev xmlns:xlink="http://www.w3.org/1999/xlink" xlink:title="beta-tubulin" id="ABBRID0ETOAG" xlink:type="simple">tub2</abbrev></italic>) (<xref ref-type="bibr" rid="B53">Sharma et al. 2017</xref>). Morphologically, <italic><tp:taxon-name><tp:taxon-name-part taxon-name-part-type="genus" reg="Colletotrichum">C.</tp:taxon-name-part><tp:taxon-name-part taxon-name-part-type="species" reg="cordae">cordae</tp:taxon-name-part></tp:taxon-name></italic> can be differentiated from <italic><tp:taxon-name><tp:taxon-name-part taxon-name-part-type="genus" reg="Colletotrichum">C.</tp:taxon-name-part><tp:taxon-name-part taxon-name-part-type="species" reg="perseae">perseae</tp:taxon-name-part></tp:taxon-name></italic> by the presence of conidia with obtuse or rounded apices.</p></tp:treatment-sec><ref-list><ref id="B53"><mixed-citation xmlns:xlink="http://www.w3.org/1999/xlink" xlink:type="simple"><person-group><name name-style="western"><surname>Sharma</surname><given-names>G</given-names></name><name name-style="western"><surname>Maymon</surname><given-names>M</given-names></name><name name-style="western"><surname>Freeman</surname><given-names>S</given-names></name></person-group> (<year>2017</year>) <article-title>Epidemiology, pathology and identification of <italic><tp:taxon-name><tp:taxon-name-part taxon-name-part-type="genus">Colletotrichum</tp:taxon-name-part></tp:taxon-name></italic> including a novel species associated with avocado (<italic><tp:taxon-name><tp:taxon-name-part taxon-name-part-type="genus">Persea</tp:taxon-name-part><tp:taxon-name-part taxon-name-part-type="species">americana</tp:taxon-name-part></tp:taxon-name></italic>) anthracnose in Israel.</article-title><source>Scientific Reports</source><volume>7</volume>(<issue>1</issue>): <fpage>15839</fpage>. <ext-link xlink:href="10.1038/s41598-017-15946-w" ext-link-type="doi" xlink:type="simple">https://doi.org/10.1038/s41598-017-15946-w</ext-link></mixed-citation></ref></ref-list></tp:taxon-treatment>
