# Supplementary material for: ﻿Three new species of Colletotrichum (Glomerellales, Glomerellaceae) associated with walnut (Juglansregia) anthracnose from China
Source: MycoKeys. 2024 Sep 3;108:147–67. doi: 10.3897/mycokeys.108.125382 (PMC11387834; doi:10.3897/mycokeys.108.125382)
Supplement: XML Treatment for Colletotrichum fioriniae [file mycokeys.108.125382-treatment2.xml]

<!DOCTYPE tp:taxon-treatment
  PUBLIC "-//TaxonX//DTD Taxonomic Treatment Publishing DTD v0 20100105//EN" "tax-treatment-NSO.dtd">
<tp:taxon-treatment xmlns:tp="http://www.plazi.org/taxpub"><tp:treatment-meta><kwd-group><label>Taxon classification</label><kwd>
                <named-content content-type="kingdom">Fungi</named-content>
              </kwd><kwd>
                <named-content content-type="order">Glomerellales</named-content>
              </kwd><kwd>
                <named-content content-type="family">Glomerellaceae</named-content>
              </kwd></kwd-group><mixed-citation publication-type="journal"><person-group><name><surname>Li</surname><given-names>Yixuan</given-names></name><name><surname>Lin</surname><given-names>Lu</given-names></name><name><surname>Cao</surname><given-names>Jing</given-names></name><name><surname>Gan</surname><given-names>Mingxu</given-names></name><name><surname>Fan</surname><given-names>Xinlei</given-names></name></person-group><article-title>﻿Three new species of <italic><tp:taxon-name><tp:taxon-name-part taxon-name-part-type="genus" reg="Colletotrichum">Colletotrichum</tp:taxon-name-part></tp:taxon-name></italic> (<tp:taxon-name><tp:taxon-name-part taxon-name-part-type="order">Glomerellales</tp:taxon-name-part></tp:taxon-name>, <tp:taxon-name><tp:taxon-name-part taxon-name-part-type="family">Glomerellaceae</tp:taxon-name-part></tp:taxon-name>) associated with walnut (<italic><tp:taxon-name><tp:taxon-name-part taxon-name-part-type="genus" reg="Juglans">Juglans</tp:taxon-name-part><tp:taxon-name-part taxon-name-part-type="species" reg="regia">regia</tp:taxon-name-part></tp:taxon-name></italic>) anthracnose from China</article-title><source>MycoKeys</source><day>03</day><month>09</month><year>2024</year><volume>108</volume><fpage>147</fpage><lpage>167</lpage><pub-id pub-id-type="doi">10.3897/mycokeys.108.125382</pub-id></mixed-citation></tp:treatment-meta><tp:nomenclature><label>﻿</label><tp:taxon-name>
              <object-id xmlns:xlink="http://www.w3.org/1999/xlink" content-type="arpha" xlink:type="simple">FB7FD827-6948-528D-87F2-3993B03D967B</object-id>
              <tp:taxon-name-part taxon-name-part-type="genus" reg="Colletotrichum">Colletotrichum</tp:taxon-name-part>
              <tp:taxon-name-part taxon-name-part-type="species" reg="fioriniae">fioriniae</tp:taxon-name-part>
            </tp:taxon-name><tp:taxon-authority>(Marcelino &amp; Gouli) R.G. Shivas &amp; Y.P. Tan, Fungal Divers. 39: 117, 2009</tp:taxon-authority></tp:nomenclature><tp:treatment-sec sec-type="material" id="SECID0EVQAG"><title>Material examined.</title><p>China. Shaanxi Province, Shangluo City, Lonan County, Red kernel walnut base, <named-content xmlns:xlink="http://www.w3.org/1999/xlink" content-type="dwc:verbatimCoordinates" xlink:type="simple"><named-content content-type="geo-json" specific-use="{&#34;type&#34;:&#34;Point&#34;,&#34;coordinates&#34;:[110.236389,34.052778]}" id="NCID0E5QAG" xlink:type="simple">34°03'10"N, 110°14'11'′E</named-content></named-content>, from leaf of <italic><tp:taxon-name><tp:taxon-name-part taxon-name-part-type="genus" reg="Juglans">Juglans</tp:taxon-name-part><tp:taxon-name-part taxon-name-part-type="species" reg="regia">regia</tp:taxon-name-part></tp:taxon-name></italic> L., 14 Oct. 2023, Y.X. Li, L. Lin &amp; X.L. Fan (<named-content xmlns:xlink="http://www.w3.org/1999/xlink" content-type="dwc:institutional_code" xlink:title="Museum of Beijing Forestry University" xlink:href="http://grbio.org/institution/beijing-forestry-university" xlink:type="simple">BJFC</named-content>-S2253, living culture <abbrev xmlns:xlink="http://www.w3.org/1999/xlink" xlink:title="China Forestry Culture Collection Centre" id="ABBRID0ESRAG" xlink:type="simple">CFCC</abbrev> 59932).</p></tp:treatment-sec><tp:treatment-sec sec-type="notes" id="SECID0EWRAG"><title>Notes.</title><p><italic><tp:taxon-name><tp:taxon-name-part taxon-name-part-type="genus" reg="Colletotrichum">Colletotrichum</tp:taxon-name-part><tp:taxon-name-part taxon-name-part-type="species" reg="fioriniae">fioriniae</tp:taxon-name-part></tp:taxon-name></italic>, a worldwide fungus with a wide range of host, is associated with walnut anthracnose disease (<xref ref-type="bibr" rid="B54">Shivas and Tan 2009</xref>; <xref ref-type="bibr" rid="B78">Zhu et al. 2015</xref>). Relative to other species within the <italic><tp:taxon-name><tp:taxon-name-part taxon-name-part-type="genus" reg="Colletotrichum">Colletotrichum</tp:taxon-name-part></tp:taxon-name></italic> genus, <italic><tp:taxon-name><tp:taxon-name-part taxon-name-part-type="genus" reg="Colletotrichum">C.</tp:taxon-name-part><tp:taxon-name-part taxon-name-part-type="species" reg="fioriniae">fioriniae</tp:taxon-name-part></tp:taxon-name></italic> is generally considered less prevalent and less virulent, as noted by <xref ref-type="bibr" rid="B57">Talhinhas and Baroncelli (2021)</xref>. In our research, the strain <abbrev xmlns:xlink="http://www.w3.org/1999/xlink" xlink:title="China Forestry Culture Collection Centre" id="ABBRID0EFTAG" xlink:type="simple">CFCC</abbrev> 59932 clusters robustly with <italic><tp:taxon-name><tp:taxon-name-part taxon-name-part-type="genus" reg="Colletotrichum">C.</tp:taxon-name-part><tp:taxon-name-part taxon-name-part-type="species" reg="fioriniae">fioriniae</tp:taxon-name-part></tp:taxon-name></italic> on both Maximum Likelihood (<abbrev xmlns:xlink="http://www.w3.org/1999/xlink" xlink:title="Maximum Likelihood" id="ABBRID0EUTAG" xlink:type="simple">ML</abbrev>) and Bayesian Inference (<abbrev xmlns:xlink="http://www.w3.org/1999/xlink" xlink:title="Bayesian Inference" id="ABBRID0EYTAG" xlink:type="simple">BI</abbrev>) phylogenetic trees, indicating strong statistical support (<abbrev xmlns:xlink="http://www.w3.org/1999/xlink" xlink:title="Maximum Likelihood" id="ABBRID0E3TAG" xlink:type="simple">ML</abbrev>/<abbrev xmlns:xlink="http://www.w3.org/1999/xlink" xlink:title="Bayesian Inference" id="ABBRID0EAUAG" xlink:type="simple">BI</abbrev> = 100/1).</p></tp:treatment-sec><ref-list><ref id="B54"><mixed-citation xmlns:xlink="http://www.w3.org/1999/xlink" xlink:type="simple"><person-group><name name-style="western"><surname>Shivas</surname><given-names>RG</given-names></name><name name-style="western"><surname>Tan</surname><given-names>YP</given-names></name></person-group> (<year>2009</year>) <article-title>A taxonomic re-assessment of <italic><tp:taxon-name><tp:taxon-name-part taxon-name-part-type="genus">Colletotrichum</tp:taxon-name-part><tp:taxon-name-part taxon-name-part-type="species">acutatum</tp:taxon-name-part></tp:taxon-name></italic>, introducing <italic><tp:taxon-name><tp:taxon-name-part taxon-name-part-type="genus">C.</tp:taxon-name-part><tp:taxon-name-part taxon-name-part-type="species">fioriniae</tp:taxon-name-part></tp:taxon-name></italic> comb. et stat. nov. and <italic><tp:taxon-name><tp:taxon-name-part taxon-name-part-type="genus">C.</tp:taxon-name-part><tp:taxon-name-part taxon-name-part-type="species">simmondsii</tp:taxon-name-part></tp:taxon-name></italic> sp. nov.</article-title><source>Fungal Diversity</source><volume>39</volume>: <fpage>111</fpage>–<lpage>122</lpage>.</mixed-citation></ref><ref id="B78"><mixed-citation xmlns:xlink="http://www.w3.org/1999/xlink" xlink:type="simple"><person-group><name name-style="western"><surname>Zhu</surname><given-names>YZ</given-names></name><name name-style="western"><surname>Liao</surname><given-names>WJ</given-names></name><name name-style="western"><surname>Zou</surname><given-names>DX</given-names></name><name name-style="western"><surname>Wu</surname><given-names>YJ</given-names></name><name name-style="western"><surname>Zhou</surname><given-names>Y</given-names></name></person-group> (<year>2015</year>) <article-title>First report of leaf spot disease on walnut caused by <italic><tp:taxon-name><tp:taxon-name-part taxon-name-part-type="genus">Colletotrichum</tp:taxon-name-part><tp:taxon-name-part taxon-name-part-type="species">fioriniae</tp:taxon-name-part></tp:taxon-name></italic> in China.</article-title><source>Plant Disease</source><volume>99</volume>(<issue>2</issue>): <fpage>289</fpage>–<lpage>289</lpage>. <ext-link xlink:href="10.1094/PDIS-09-14-0938-PDN" ext-link-type="doi" xlink:type="simple">https://doi.org/10.1094/PDIS-09-14-0938-PDN</ext-link></mixed-citation></ref><ref id="B57"><mixed-citation xmlns:xlink="http://www.w3.org/1999/xlink" xlink:type="simple"><person-group><name name-style="western"><surname>Talhinhas</surname><given-names>P</given-names></name><name name-style="western"><surname>Baroncelli</surname><given-names>R</given-names></name></person-group> (<year>2021</year>) <article-title><italic><tp:taxon-name><tp:taxon-name-part taxon-name-part-type="genus">Colletotrichum</tp:taxon-name-part></tp:taxon-name></italic> species and complexes: Geographic distribution, host range and conservation status.</article-title><source>Fungal Diversity</source><volume>110</volume>(<issue>1</issue>): <fpage>109</fpage>–<lpage>198</lpage>. <ext-link xlink:href="10.1007/s13225-021-00491-9" ext-link-type="doi" xlink:type="simple">https://doi.org/10.1007/s13225-021-00491-9</ext-link></mixed-citation></ref></ref-list></tp:taxon-treatment>
