# Supplementary material for: ﻿Three new species of Colletotrichum (Glomerellales, Glomerellaceae) associated with walnut (Juglansregia) anthracnose from China
Source: MycoKeys. 2024 Sep 3;108:147–67. doi: 10.3897/mycokeys.108.125382 (PMC11387834; doi:10.3897/mycokeys.108.125382)
Supplement: XML Treatment for Colletotrichum guangyuanense [file mycokeys.108.125382-treatment4.xml]

<!DOCTYPE tp:taxon-treatment
  PUBLIC "-//TaxonX//DTD Taxonomic Treatment Publishing DTD v0 20100105//EN" "tax-treatment-NSO.dtd">
<tp:taxon-treatment xmlns:tp="http://www.plazi.org/taxpub"><tp:treatment-meta><kwd-group><label>Taxon classification</label><kwd>
                <named-content content-type="kingdom">Fungi</named-content>
              </kwd><kwd>
                <named-content content-type="order">Glomerellales</named-content>
              </kwd><kwd>
                <named-content content-type="family">Glomerellaceae</named-content>
              </kwd></kwd-group><mixed-citation publication-type="journal"><person-group><name><surname>Li</surname><given-names>Yixuan</given-names></name><name><surname>Lin</surname><given-names>Lu</given-names></name><name><surname>Cao</surname><given-names>Jing</given-names></name><name><surname>Gan</surname><given-names>Mingxu</given-names></name><name><surname>Fan</surname><given-names>Xinlei</given-names></name></person-group><article-title>﻿Three new species of <italic><tp:taxon-name><tp:taxon-name-part taxon-name-part-type="genus" reg="Colletotrichum">Colletotrichum</tp:taxon-name-part></tp:taxon-name></italic> (<tp:taxon-name><tp:taxon-name-part taxon-name-part-type="order">Glomerellales</tp:taxon-name-part></tp:taxon-name>, <tp:taxon-name><tp:taxon-name-part taxon-name-part-type="family">Glomerellaceae</tp:taxon-name-part></tp:taxon-name>) associated with walnut (<italic><tp:taxon-name><tp:taxon-name-part taxon-name-part-type="genus" reg="Juglans">Juglans</tp:taxon-name-part><tp:taxon-name-part taxon-name-part-type="species" reg="regia">regia</tp:taxon-name-part></tp:taxon-name></italic>) anthracnose from China</article-title><source>MycoKeys</source><day>03</day><month>09</month><year>2024</year><volume>108</volume><fpage>147</fpage><lpage>167</lpage><pub-id pub-id-type="doi">10.3897/mycokeys.108.125382</pub-id></mixed-citation></tp:treatment-meta><tp:nomenclature><label>﻿</label><tp:taxon-name>
              <object-id xmlns:xlink="http://www.w3.org/1999/xlink" content-type="arpha" xlink:type="simple">2A654579-9F22-5F0B-97E3-74AA4912115F</object-id>
              <tp:taxon-name-part taxon-name-part-type="genus" reg="Colletotrichum">Colletotrichum</tp:taxon-name-part>
              <tp:taxon-name-part taxon-name-part-type="species" reg="guangyuanense">guangyuanense</tp:taxon-name-part>
              <object-id xmlns:xlink="http://www.w3.org/1999/xlink" content-type="mycobank" xlink:type="simple"> 852126</object-id>
            </tp:taxon-name><tp:taxon-authority>Y.X. Li &amp; X.L. Fan</tp:taxon-authority><tp:taxon-status xmlns:xlink="http://www.w3.org/1999/xlink" xlink:type="simple">sp. nov.</tp:taxon-status><xref ref-type="fig" rid="F6">Fig. 6</xref></tp:nomenclature><tp:treatment-sec sec-type="etymology" id="SECID0ETFBG"><title>Etymology.</title><p>Named after the location where the fungal was first collected, which is Guangyuan City.</p></tp:treatment-sec><tp:treatment-sec sec-type="Typification" id="SECID0EYFBG"><title>Typification.</title><p>China, Sichuan Province, Guangyuan City, Lizhou District, Shuiwo Village, <named-content xmlns:xlink="http://www.w3.org/1999/xlink" content-type="dwc:verbatimCoordinates" xlink:type="simple"><named-content content-type="geo-json" specific-use="{&#34;type&#34;:&#34;Point&#34;,&#34;coordinates&#34;:[105.656667,32.398611]}" id="NCID0EBGBG" xlink:type="simple">32°23'55"N, 105°39'24"E</named-content></named-content>, from leaf of <italic><tp:taxon-name><tp:taxon-name-part taxon-name-part-type="genus" reg="Juglans">Juglans</tp:taxon-name-part><tp:taxon-name-part taxon-name-part-type="species" reg="regia">regia</tp:taxon-name-part></tp:taxon-name></italic> L., 11 Oct. 2023, Y.X. Li, L. Lin &amp; X.L. Fan (holotype <named-content xmlns:xlink="http://www.w3.org/1999/xlink" content-type="dwc:institutional_code" xlink:title="Museum of Beijing Forestry University" xlink:href="http://grbio.org/institution/beijing-forestry-university" xlink:type="simple">BJFC</named-content>-S2225, ex-holotype culture <abbrev xmlns:xlink="http://www.w3.org/1999/xlink" xlink:title="China Forestry Culture Collection Centre" id="ABBRID0EVGBG" xlink:type="simple">CFCC</abbrev> 59902).</p><fig id="F6" position="float" orientation="portrait"><object-id xmlns:xlink="http://www.w3.org/1999/xlink" content-type="doi" xlink:type="simple">10.3897/mycokeys.108.125382.figure6</object-id><object-id xmlns:xlink="http://www.w3.org/1999/xlink" content-type="arpha" xlink:type="simple">6710C74D-9B84-58E6-8E40-29C32122EAE7</object-id><label>Figure 6.</label><caption><p><italic><tp:taxon-name><tp:taxon-name-part taxon-name-part-type="genus" reg="Colletotrichum">Colletotrichum</tp:taxon-name-part><tp:taxon-name-part taxon-name-part-type="species" reg="guangyuanense">guangyuanense</tp:taxon-name-part></tp:taxon-name></italic> (ex-holotype culture <abbrev xmlns:xlink="http://www.w3.org/1999/xlink" xlink:title="China Forestry Culture Collection Centre" id="ABBRID0EMHBG" xlink:type="simple">CFCC</abbrev> 59902) <bold>A</bold> symptom caused by <italic><tp:taxon-name><tp:taxon-name-part taxon-name-part-type="genus" reg="Colletotrichum">Colletotrichum</tp:taxon-name-part><tp:taxon-name-part taxon-name-part-type="species" reg="guangyuanense">guangyuanense</tp:taxon-name-part></tp:taxon-name></italic><bold>B</bold> colonies on OA media above and below after 5 days at 25 °C <bold>C</bold> conidiomata on OA <bold>D</bold> conidiophores and conidia <bold>E, F</bold> conidia. Scale bars: 200 µm (<bold>C</bold>); 10 µm (<bold>D–F</bold>).</p></caption><graphic xmlns:xlink="http://www.w3.org/1999/xlink" xlink:href="mycokeys-108-147-g006.jpg" position="float" orientation="portrait" xlink:type="simple" id="oo_1127065.jpg"><uri content-type="original_file" xlink:type="simple">https://binary.pensoft.net/fig/1127065</uri></graphic></fig></tp:treatment-sec><tp:treatment-sec sec-type="description" id="SECID0EOIBG"><title>Description.</title><p><bold><italic>Sexual morph</italic></bold> not observed. <bold><italic>Asexual morph</italic></bold> developed on OA. <bold><italic>Conidiomata</italic></bold> acervular, color ranged from peach to light brown. <bold><italic>Appressoria</italic></bold> and <bold><italic>Setae</italic></bold> not observed on OA. <bold><italic>Conidiophores</italic></bold> hyaline, unbranched, approximately cylindrical, 22.2–35.1 × 3.2–5.3, mean ± SD = 27.4 ± 3.1 × 3.8 ± 0.5 µm, n = 50. <bold><italic>Conidiogenous cells</italic></bold> transparent, cylindrical, formed at the end or side of the hyphae. <bold><italic>Conidia</italic></bold> straight, hyaline, cylindrical, obtuse at the base, rounded at the apex, with smooth walls and granular contents, 9.7–17.7 × 3.9–6.9 µm, mean ± SD = 14.7 ± 1.9 × 5.5 ± 0.6 µm, L/W radio = 2.7, n = 100.</p></tp:treatment-sec><tp:treatment-sec sec-type="description" id="SECID0EOJBG"><title>Culture characteristics.</title><p>Colonies on OA initially white, rapidly growing to 5 cm after 3 d at 25 °C, and completely covering a 6 cm Petri dish after 7 d. The aerial mycelium white or gray, with a flocculent cotton like appearance, edge white, center pale greenish grey.</p></tp:treatment-sec><tp:treatment-sec sec-type="material" id="SECID0ETJBG"><title>Additional materials examined.</title><p>China. • Sichuan Province, Guangyuan City, Lizhou District, Shuiwo Village, <named-content xmlns:xlink="http://www.w3.org/1999/xlink" content-type="dwc:verbatimCoordinates" xlink:type="simple"><named-content content-type="geo-json" specific-use="{&#34;type&#34;:&#34;Point&#34;,&#34;coordinates&#34;:[105.656111,32.391944]}" id="NCID0E3JBG" xlink:type="simple">32°23'31"N, 105°39'22"E</named-content></named-content>, from leaf of <italic><tp:taxon-name><tp:taxon-name-part taxon-name-part-type="genus" reg="Juglans">Juglans</tp:taxon-name-part><tp:taxon-name-part taxon-name-part-type="species" reg="regia">regia</tp:taxon-name-part></tp:taxon-name></italic> L., 11 Oct. 2023, Y.X. Li, L. Lin &amp; X.L. Fan (<named-content xmlns:xlink="http://www.w3.org/1999/xlink" content-type="dwc:institutional_code" xlink:title="Museum of Beijing Forestry University" xlink:href="http://grbio.org/institution/beijing-forestry-university" xlink:type="simple">BJFC</named-content>-S2226, living culture <abbrev xmlns:xlink="http://www.w3.org/1999/xlink" xlink:title="China Forestry Culture Collection Centre" id="ABBRID0EQKBG" xlink:type="simple">CFCC</abbrev> 70249). China. • Sichuan Province, Guangyuan City, Chaotian District, Longmen Valley Leisure Villa, <named-content xmlns:xlink="http://www.w3.org/1999/xlink" content-type="dwc:verbatimCoordinates" xlink:type="simple"><named-content content-type="geo-json" specific-use="{&#34;type&#34;:&#34;Point&#34;,&#34;coordinates&#34;:[105.971389,32.652222]}" id="NCID0EXKBG" xlink:type="simple">32°39'08"N, 105°58'17"E</named-content></named-content>, from leaf of <italic><tp:taxon-name><tp:taxon-name-part taxon-name-part-type="genus" reg="Juglans">Juglans</tp:taxon-name-part><tp:taxon-name-part taxon-name-part-type="species" reg="regia">regia</tp:taxon-name-part></tp:taxon-name></italic> L., 10 Oct. 2023, Y.X. Li, L. Lin &amp; X.L. Fan (<named-content xmlns:xlink="http://www.w3.org/1999/xlink" content-type="dwc:institutional_code" xlink:title="Museum of Beijing Forestry University" xlink:href="http://grbio.org/institution/beijing-forestry-university" xlink:type="simple">BJFC</named-content>-S2248, living culture <abbrev xmlns:xlink="http://www.w3.org/1999/xlink" xlink:title="China Forestry Culture Collection Centre" id="ABBRID0ELLBG" xlink:type="simple">CFCC</abbrev> 59912); • Chaotian District, Longmen Valley Leisure Villa, <named-content xmlns:xlink="http://www.w3.org/1999/xlink" content-type="dwc:verbatimCoordinates" xlink:type="simple"><named-content content-type="geo-json" specific-use="{&#34;type&#34;:&#34;Point&#34;,&#34;coordinates&#34;:[105.923889,32.653056]}" id="NCID0ESLBG" xlink:type="simple">32°39'11"N, 105°55'26"E</named-content></named-content>, from leaf of <italic><tp:taxon-name><tp:taxon-name-part taxon-name-part-type="genus" reg="Juglans">Juglans</tp:taxon-name-part><tp:taxon-name-part taxon-name-part-type="species" reg="regia">regia</tp:taxon-name-part></tp:taxon-name></italic> L., 10 Oct. 2023, Y.X. Li, L. Lin &amp; X.L. Fan (<named-content xmlns:xlink="http://www.w3.org/1999/xlink" content-type="dwc:institutional_code" xlink:title="Museum of Beijing Forestry University" xlink:href="http://grbio.org/institution/beijing-forestry-university" xlink:type="simple">BJFC</named-content>-S2249, living culture <abbrev xmlns:xlink="http://www.w3.org/1999/xlink" xlink:title="China Forestry Culture Collection Centre" id="ABBRID0EGMBG" xlink:type="simple">CFCC</abbrev> 70161).</p></tp:treatment-sec><tp:treatment-sec sec-type="notes" id="SECID0EKMBG"><title>Notes.</title><p>In phylogenetic analyses, <italic><tp:taxon-name><tp:taxon-name-part taxon-name-part-type="genus" reg="Colletotrichum">Colletotrichum</tp:taxon-name-part><tp:taxon-name-part taxon-name-part-type="species" reg="guangyuanense">guangyuanense</tp:taxon-name-part></tp:taxon-name></italic> forms a distinct clade within the <italic><tp:taxon-name><tp:taxon-name-part taxon-name-part-type="genus" reg="Colletotrichum">C.</tp:taxon-name-part><tp:taxon-name-part taxon-name-part-type="species" reg="gloeosporioides">gloeosporioides</tp:taxon-name-part></tp:taxon-name></italic> species complex, closely related to <italic><tp:taxon-name><tp:taxon-name-part taxon-name-part-type="genus" reg="Colletotrichum">C.</tp:taxon-name-part><tp:taxon-name-part taxon-name-part-type="species" reg="changpingense">changpingense</tp:taxon-name-part></tp:taxon-name></italic>. Genetic differences between <italic><tp:taxon-name><tp:taxon-name-part taxon-name-part-type="genus" reg="Colletotrichum">C.</tp:taxon-name-part><tp:taxon-name-part taxon-name-part-type="species" reg="guangyuanense">guangyuanense</tp:taxon-name-part></tp:taxon-name></italic> and the type strain of <italic><tp:taxon-name><tp:taxon-name-part taxon-name-part-type="genus" reg="Colletotrichum">C.</tp:taxon-name-part><tp:taxon-name-part taxon-name-part-type="species" reg="changpingense">changpingense</tp:taxon-name-part></tp:taxon-name></italic> are observed at several loci: 4 bp in the <abbrev xmlns:xlink="http://www.w3.org/1999/xlink" xlink:title="internal transcribed spacer" id="ABBRID0EHOBG" xlink:type="simple">ITS</abbrev> region, 3 bp in the <italic><abbrev xmlns:xlink="http://www.w3.org/1999/xlink" xlink:title="actin" id="ABBRID0EMOBG" xlink:type="simple">act</abbrev></italic> gene, 8 bp in the <italic><abbrev xmlns:xlink="http://www.w3.org/1999/xlink" xlink:title="chitin synthase 1" id="ABBRID0EROBG" xlink:type="simple">chs1</abbrev></italic> gene, 6 bp in the <italic><abbrev xmlns:xlink="http://www.w3.org/1999/xlink" xlink:title="glyceraldehyde-3-phosphate dehydrogenase" id="ABBRID0EWOBG" xlink:type="simple">gapdh</abbrev></italic> gene, and 1 bp in the <italic><abbrev xmlns:xlink="http://www.w3.org/1999/xlink" xlink:title="beta-tubulin" id="ABBRID0E2OBG" xlink:type="simple">tub2</abbrev></italic> gene (<xref ref-type="bibr" rid="B23">Jayawardena et al. 2016a</xref>). Morphologically, <italic><tp:taxon-name><tp:taxon-name-part taxon-name-part-type="genus" reg="Colletotrichum">C.</tp:taxon-name-part><tp:taxon-name-part taxon-name-part-type="species" reg="guangyuanense">guangyuanense</tp:taxon-name-part></tp:taxon-name></italic> is distinguishable from <italic><tp:taxon-name><tp:taxon-name-part taxon-name-part-type="genus" reg="Colletotrichum">C.</tp:taxon-name-part><tp:taxon-name-part taxon-name-part-type="species" reg="changpingense">changpingense</tp:taxon-name-part></tp:taxon-name></italic> by the absence of a distinct opaque region in the center of the conidia.</p></tp:treatment-sec><ref-list><ref id="B23"><mixed-citation xmlns:xlink="http://www.w3.org/1999/xlink" xlink:type="simple"><person-group><name name-style="western"><surname>Jayawardena</surname><given-names>RS</given-names></name><name name-style="western"><surname>Huang</surname><given-names>J</given-names></name><name name-style="western"><surname>Jin</surname><given-names>B</given-names></name><name name-style="western"><surname>Yan</surname><given-names>JY</given-names></name><name name-style="western"><surname>Li</surname><given-names>XH</given-names></name><name name-style="western"><surname>Hyde</surname><given-names>KD</given-names></name><name name-style="western"><surname>Bahkali</surname><given-names>AH</given-names></name><name name-style="western"><surname>Yin</surname><given-names>S</given-names></name><name name-style="western"><surname>Zhang</surname><given-names>GZ</given-names></name></person-group> (<year>2016a</year>) <article-title>An account of <italic><tp:taxon-name><tp:taxon-name-part taxon-name-part-type="genus">Colletotrichum</tp:taxon-name-part></tp:taxon-name></italic> species associated with strawberry anthracnose in China based on morphology and molecular data.</article-title><source>Mycosphere</source><volume>7</volume>(<issue>8</issue>): <fpage>1147</fpage>–<lpage>1163</lpage>. <ext-link xlink:href="10.5943/mycosphere/si/2c/6" ext-link-type="doi" xlink:type="simple">https://doi.org/10.5943/mycosphere/si/2c/6</ext-link></mixed-citation></ref></ref-list></tp:taxon-treatment>
