# Supplementary material for: ﻿Three new species of Colletotrichum (Glomerellales, Glomerellaceae) associated with walnut (Juglansregia) anthracnose from China
Source: MycoKeys. 2024 Sep 3;108:147–67. doi: 10.3897/mycokeys.108.125382 (PMC11387834; doi:10.3897/mycokeys.108.125382)
Supplement: XML Treatment for Colletotrichum juglandium [file mycokeys.108.125382-treatment5.xml]

<!DOCTYPE tp:taxon-treatment
  PUBLIC "-//TaxonX//DTD Taxonomic Treatment Publishing DTD v0 20100105//EN" "tax-treatment-NSO.dtd">
<tp:taxon-treatment xmlns:tp="http://www.plazi.org/taxpub"><tp:treatment-meta><kwd-group><label>Taxon classification</label><kwd>
                <named-content content-type="kingdom">Fungi</named-content>
              </kwd><kwd>
                <named-content content-type="order">Glomerellales</named-content>
              </kwd><kwd>
                <named-content content-type="family">Glomerellaceae</named-content>
              </kwd></kwd-group><mixed-citation publication-type="journal"><person-group><name><surname>Li</surname><given-names>Yixuan</given-names></name><name><surname>Lin</surname><given-names>Lu</given-names></name><name><surname>Cao</surname><given-names>Jing</given-names></name><name><surname>Gan</surname><given-names>Mingxu</given-names></name><name><surname>Fan</surname><given-names>Xinlei</given-names></name></person-group><article-title>﻿Three new species of <italic><tp:taxon-name><tp:taxon-name-part taxon-name-part-type="genus" reg="Colletotrichum">Colletotrichum</tp:taxon-name-part></tp:taxon-name></italic> (<tp:taxon-name><tp:taxon-name-part taxon-name-part-type="order">Glomerellales</tp:taxon-name-part></tp:taxon-name>, <tp:taxon-name><tp:taxon-name-part taxon-name-part-type="family">Glomerellaceae</tp:taxon-name-part></tp:taxon-name>) associated with walnut (<italic><tp:taxon-name><tp:taxon-name-part taxon-name-part-type="genus" reg="Juglans">Juglans</tp:taxon-name-part><tp:taxon-name-part taxon-name-part-type="species" reg="regia">regia</tp:taxon-name-part></tp:taxon-name></italic>) anthracnose from China</article-title><source>MycoKeys</source><day>03</day><month>09</month><year>2024</year><volume>108</volume><fpage>147</fpage><lpage>167</lpage><pub-id pub-id-type="doi">10.3897/mycokeys.108.125382</pub-id></mixed-citation></tp:treatment-meta><tp:nomenclature><label>﻿</label><tp:taxon-name>
              <object-id xmlns:xlink="http://www.w3.org/1999/xlink" content-type="arpha" xlink:type="simple">922AE37C-8E8D-52FC-AC1C-F69BFE928562</object-id>
              <tp:taxon-name-part taxon-name-part-type="genus" reg="Colletotrichum">Colletotrichum</tp:taxon-name-part>
              <tp:taxon-name-part taxon-name-part-type="species" reg="juglandium">juglandium</tp:taxon-name-part>
              <object-id xmlns:xlink="http://www.w3.org/1999/xlink" content-type="mycobank" xlink:type="simple"> 852125</object-id>
            </tp:taxon-name><tp:taxon-authority>Y.X. Li &amp; X.L. Fan</tp:taxon-authority><tp:taxon-status xmlns:xlink="http://www.w3.org/1999/xlink" xlink:type="simple">sp. nov.</tp:taxon-status><xref ref-type="fig" rid="F7">Fig. 7</xref></tp:nomenclature><tp:treatment-sec sec-type="etymology" id="SECID0EHRBG"><title>Etymology.</title><p>Named after the host genus on which it was collected, <italic><tp:taxon-name><tp:taxon-name-part taxon-name-part-type="genus" reg="Juglans">Juglans</tp:taxon-name-part><tp:taxon-name-part taxon-name-part-type="species" reg="regia">regia</tp:taxon-name-part></tp:taxon-name></italic> L.</p></tp:treatment-sec><tp:treatment-sec sec-type="Typification" id="SECID0EYRBG"><title>Typification.</title><p>China. Sichuan Province, Guangyuan City, Chaotian District, Mianguang Expressway, <named-content xmlns:xlink="http://www.w3.org/1999/xlink" content-type="dwc:verbatimCoordinates" xlink:type="simple"><named-content content-type="geo-json" specific-use="{&#34;type&#34;:&#34;Point&#34;,&#34;coordinates&#34;:[105.988611,32.680556]}" id="NCID0EBSBG" xlink:type="simple">32°40'50"N, 105°59'19"E</named-content></named-content>, from leaf of <italic><tp:taxon-name><tp:taxon-name-part taxon-name-part-type="genus" reg="Juglans">Juglans</tp:taxon-name-part><tp:taxon-name-part taxon-name-part-type="species" reg="regia">regia</tp:taxon-name-part></tp:taxon-name></italic> L., 10 Oct. 2023, Y.X. Li, L. Lin &amp; X.L. Fan (holotype <named-content xmlns:xlink="http://www.w3.org/1999/xlink" content-type="dwc:institutional_code" xlink:title="Museum of Beijing Forestry University" xlink:href="http://grbio.org/institution/beijing-forestry-university" xlink:type="simple">BJFC</named-content>-S2243, ex-holotype culture <abbrev xmlns:xlink="http://www.w3.org/1999/xlink" xlink:title="China Forestry Culture Collection Centre" id="ABBRID0EVSBG" xlink:type="simple">CFCC</abbrev> 59974).</p><fig id="F7" position="float" orientation="portrait"><object-id xmlns:xlink="http://www.w3.org/1999/xlink" content-type="doi" xlink:type="simple">10.3897/mycokeys.108.125382.figure7</object-id><object-id xmlns:xlink="http://www.w3.org/1999/xlink" content-type="arpha" xlink:type="simple">35F233EC-6724-5A69-B5CC-A4D65A661598</object-id><label>Figure 7.</label><caption><p><italic><tp:taxon-name><tp:taxon-name-part taxon-name-part-type="genus" reg="Colletotrichum">Colletotrichum</tp:taxon-name-part><tp:taxon-name-part taxon-name-part-type="species" reg="juglandium">juglandium</tp:taxon-name-part></tp:taxon-name></italic> (ex-holotype culture <abbrev xmlns:xlink="http://www.w3.org/1999/xlink" xlink:title="China Forestry Culture Collection Centre" id="ABBRID0EMTBG" xlink:type="simple">CFCC</abbrev> 59974) <bold>A</bold> symptoms caused by <italic><tp:taxon-name><tp:taxon-name-part taxon-name-part-type="genus" reg="Colletotrichum">Colletotrichum</tp:taxon-name-part><tp:taxon-name-part taxon-name-part-type="species" reg="juglandium">juglandium</tp:taxon-name-part></tp:taxon-name></italic><bold>B</bold> colonies on OA media above and below after 5 days at 25 °C <bold>C</bold> conidiomata <bold>D, E</bold> conidiophores and conidia <bold>F, G</bold> conidia. Scale bars: 200 µm (<bold>C</bold>); 10 µm (<bold>D–G</bold>).</p></caption><graphic xmlns:xlink="http://www.w3.org/1999/xlink" xlink:href="mycokeys-108-147-g007.jpg" position="float" orientation="portrait" xlink:type="simple" id="oo_1127066.jpg"><uri content-type="original_file" xlink:type="simple">https://binary.pensoft.net/fig/1127066</uri></graphic></fig></tp:treatment-sec><tp:treatment-sec sec-type="description" id="SECID0EOUBG"><title>Description.</title><p><bold><italic>Sexual morph</italic></bold> not observed. <bold><italic>Asexual morph</italic></bold> on OA. <bold><italic>Conidiomata</italic></bold> acervular, color ranged from peach to light brown. <bold><italic>Appressoria</italic></bold> and <bold><italic>Setae</italic></bold> not observed on OA. <bold><italic>Conidiophores</italic></bold> hyaline, unbranched, approximately cylindrical, 16.0–27.6 × 2.2–4.7, mean ± SD = 20.1 ± 3.2 × 3.2 ± 0.6 µm, n = 30. <bold><italic>Conidiogenous cells</italic></bold> transparent, cylindrical, formed at the end or side of the hyphae. <bold><italic>Conidia</italic></bold> straight, hyaline, cylindrical, obtuse at the base, rounded at the apex, with smooth walls and granular contents, 13.2–22.4 × 4.4–6.3 µm, mean ± SD = 16.8 ± 1.8 × 5.4 ± 0.4 µm, L/W radio = 3.1, n = 50.</p></tp:treatment-sec><tp:treatment-sec sec-type="description" id="SECID0EOVBG"><title>Culture characteristics.</title><p>Colonies on OA initially white, rapidly growing to 5 cm after 3 d at 25 °C, and completely covering a Petri dish after 7 days. The aerial mycelium white or gray, with a flocculent cotton like, edge white, center mouse grey.</p></tp:treatment-sec><tp:treatment-sec sec-type="material" id="SECID0ETVBG"><title>Additional material examined.</title><p>China. Sichuan Province, Guangyuan City, Chaotian District, Mianguang Expressway, <named-content xmlns:xlink="http://www.w3.org/1999/xlink" content-type="dwc:verbatimCoordinates" xlink:type="simple"><named-content content-type="geo-json" specific-use="{&#34;type&#34;:&#34;Point&#34;,&#34;coordinates&#34;:[105.990556,32.676667]}" id="NCID0E3VBG" xlink:type="simple">32°40'36"N, 105°59'26"E</named-content></named-content>, from leaf of <italic><tp:taxon-name><tp:taxon-name-part taxon-name-part-type="genus" reg="Juglans">Juglans</tp:taxon-name-part><tp:taxon-name-part taxon-name-part-type="species" reg="regia">regia</tp:taxon-name-part></tp:taxon-name></italic> L., 10 Oct. 2023, Y.X. Li, L. Lin &amp; X.L. Fan (<named-content xmlns:xlink="http://www.w3.org/1999/xlink" content-type="dwc:institutional_code" xlink:title="Museum of Beijing Forestry University" xlink:href="http://grbio.org/institution/beijing-forestry-university" xlink:type="simple">BJFC</named-content>-S2245, living culture <abbrev xmlns:xlink="http://www.w3.org/1999/xlink" xlink:title="China Forestry Culture Collection Centre" id="ABBRID0EQWBG" xlink:type="simple">CFCC</abbrev> 70165).</p></tp:treatment-sec><tp:treatment-sec sec-type="notes" id="SECID0EUWBG"><title>Notes.</title><p><italic><tp:taxon-name><tp:taxon-name-part taxon-name-part-type="genus" reg="Colletotrichum">Colletotrichum</tp:taxon-name-part><tp:taxon-name-part taxon-name-part-type="species" reg="juglandium">juglandium</tp:taxon-name-part></tp:taxon-name></italic> form a solitary clade the <italic><tp:taxon-name><tp:taxon-name-part taxon-name-part-type="genus" reg="Colletotrichum">C.</tp:taxon-name-part><tp:taxon-name-part taxon-name-part-type="species" reg="gloeosporioides">gloeosporioides</tp:taxon-name-part></tp:taxon-name></italic> species complex (Fig. <xref ref-type="fig" rid="F3">3</xref>). <italic><tp:taxon-name><tp:taxon-name-part taxon-name-part-type="genus" reg="Colletotrichum">Colletotrichum</tp:taxon-name-part><tp:taxon-name-part taxon-name-part-type="species" reg="juglandium">juglandium</tp:taxon-name-part></tp:taxon-name></italic> is closely related to <italic><tp:taxon-name><tp:taxon-name-part taxon-name-part-type="genus" reg="Colletotrichum">C.</tp:taxon-name-part><tp:taxon-name-part taxon-name-part-type="species" reg="citrulli">citrulli</tp:taxon-name-part></tp:taxon-name></italic>, <italic><tp:taxon-name><tp:taxon-name-part taxon-name-part-type="genus" reg="Colletotrichum">C.</tp:taxon-name-part><tp:taxon-name-part taxon-name-part-type="species" reg="gloeosporioides">gloeosporioides</tp:taxon-name-part></tp:taxon-name></italic>, <italic><tp:taxon-name><tp:taxon-name-part taxon-name-part-type="genus" reg="Colletotrichum">C.</tp:taxon-name-part><tp:taxon-name-part taxon-name-part-type="species" reg="juglandicola">juglandicola</tp:taxon-name-part></tp:taxon-name></italic> and <italic><tp:taxon-name><tp:taxon-name-part taxon-name-part-type="genus" reg="Colletotrichum">C.</tp:taxon-name-part><tp:taxon-name-part taxon-name-part-type="species" reg="peakense">peakense</tp:taxon-name-part></tp:taxon-name></italic> (<xref ref-type="bibr" rid="B75">Zhang et al. 2023a</xref>). Sequence identity comparisons reveal that <italic><tp:taxon-name><tp:taxon-name-part taxon-name-part-type="genus" reg="Colletotrichum">C.</tp:taxon-name-part><tp:taxon-name-part taxon-name-part-type="species" reg="juglandium">juglandium</tp:taxon-name-part></tp:taxon-name></italic><abbrev xmlns:xlink="http://www.w3.org/1999/xlink" xlink:title="China Forestry Culture Collection Centre" id="ABBRID0E1ZBG" xlink:type="simple">CFCC</abbrev> 59974 differs from other species at various loci: <italic><tp:taxon-name><tp:taxon-name-part taxon-name-part-type="genus" reg="Colletotrichum">C.</tp:taxon-name-part><tp:taxon-name-part taxon-name-part-type="species" reg="citrulli">citrulli</tp:taxon-name-part></tp:taxon-name></italic> CGMCC3.20769 (3/544 in <abbrev xmlns:xlink="http://www.w3.org/1999/xlink" xlink:title="internal transcribed spacer" id="ABBRID0EJ1BG" xlink:type="simple">ITS</abbrev>, 0/244 in <italic><abbrev xmlns:xlink="http://www.w3.org/1999/xlink" xlink:title="actin" id="ABBRID0EO1BG" xlink:type="simple">act</abbrev></italic>, 0/228 in <italic><abbrev xmlns:xlink="http://www.w3.org/1999/xlink" xlink:title="chitin synthase 1" id="ABBRID0ET1BG" xlink:type="simple">chs1</abbrev></italic>, 10/297 in <italic><abbrev xmlns:xlink="http://www.w3.org/1999/xlink" xlink:title="glyceraldehyde-3-phosphate dehydrogenase" id="ABBRID0EY1BG" xlink:type="simple">gapdh</abbrev></italic>, and 0/324 in <italic><abbrev xmlns:xlink="http://www.w3.org/1999/xlink" xlink:title="beta-tubulin" id="ABBRID0E41BG" xlink:type="simple">tub2</abbrev></italic>), <italic><tp:taxon-name><tp:taxon-name-part taxon-name-part-type="genus" reg="Colletotrichum">C.</tp:taxon-name-part><tp:taxon-name-part taxon-name-part-type="species" reg="gloeosporioides">gloeosporioides</tp:taxon-name-part></tp:taxon-name></italic> IMI 356878 (2/544 in <abbrev xmlns:xlink="http://www.w3.org/1999/xlink" xlink:title="internal transcribed spacer" id="ABBRID0EM2BG" xlink:type="simple">ITS</abbrev>, 0/289 in <italic><abbrev xmlns:xlink="http://www.w3.org/1999/xlink" xlink:title="actin" id="ABBRID0ER2BG" xlink:type="simple">act</abbrev></italic>, 0/236 in <italic><abbrev xmlns:xlink="http://www.w3.org/1999/xlink" xlink:title="chitin synthase 1" id="ABBRID0EW2BG" xlink:type="simple">chs1</abbrev></italic>, 18/341 in <italic><abbrev xmlns:xlink="http://www.w3.org/1999/xlink" xlink:title="glyceraldehyde-3-phosphate dehydrogenase" id="ABBRID0E22BG" xlink:type="simple">gapdh</abbrev></italic>, and 0/324 in <italic><abbrev xmlns:xlink="http://www.w3.org/1999/xlink" xlink:title="beta-tubulin" id="ABBRID0EA3BG" xlink:type="simple">tub2</abbrev></italic>), <italic><tp:taxon-name><tp:taxon-name-part taxon-name-part-type="genus" reg="Colletotrichum">C.</tp:taxon-name-part><tp:taxon-name-part taxon-name-part-type="species" reg="juglandicola">juglandicola</tp:taxon-name-part></tp:taxon-name></italic> CGMCC 3.24312 (2/544 in <abbrev xmlns:xlink="http://www.w3.org/1999/xlink" xlink:title="internal transcribed spacer" id="ABBRID0EP3BG" xlink:type="simple">ITS</abbrev>, 0/279 in <italic><abbrev xmlns:xlink="http://www.w3.org/1999/xlink" xlink:title="actin" id="ABBRID0EU3BG" xlink:type="simple">act</abbrev></italic>, 1/249 in <italic><abbrev xmlns:xlink="http://www.w3.org/1999/xlink" xlink:title="chitin synthase 1" id="ABBRID0EZ3BG" xlink:type="simple">chs1</abbrev></italic>, 18/341 in <italic><abbrev xmlns:xlink="http://www.w3.org/1999/xlink" xlink:title="glyceraldehyde-3-phosphate dehydrogenase" id="ABBRID0E53BG" xlink:type="simple">gapdh</abbrev></italic>, and 1/324 in <italic><abbrev xmlns:xlink="http://www.w3.org/1999/xlink" xlink:title="beta-tubulin" id="ABBRID0ED4BG" xlink:type="simple">tub2</abbrev></italic>), and <italic><tp:taxon-name><tp:taxon-name-part taxon-name-part-type="genus" reg="Colletotrichum">C.</tp:taxon-name-part><tp:taxon-name-part taxon-name-part-type="species" reg="peakense">peakense</tp:taxon-name-part></tp:taxon-name></italic> CGMCC 3.24308 (2/544 in <abbrev xmlns:xlink="http://www.w3.org/1999/xlink" xlink:title="internal transcribed spacer" id="ABBRID0ES4BG" xlink:type="simple">ITS</abbrev>, 0/279 in <italic><abbrev xmlns:xlink="http://www.w3.org/1999/xlink" xlink:title="actin" id="ABBRID0EX4BG" xlink:type="simple">act</abbrev></italic>, 1/249 in <italic><abbrev xmlns:xlink="http://www.w3.org/1999/xlink" xlink:title="chitin synthase 1" id="ABBRID0E34BG" xlink:type="simple">chs1</abbrev></italic>, 13/341 in <italic><abbrev xmlns:xlink="http://www.w3.org/1999/xlink" xlink:title="glyceraldehyde-3-phosphate dehydrogenase" id="ABBRID0EB5BG" xlink:type="simple">gapdh</abbrev></italic>, and 1/324 in <italic><abbrev xmlns:xlink="http://www.w3.org/1999/xlink" xlink:title="beta-tubulin" id="ABBRID0EG5BG" xlink:type="simple">tub2</abbrev></italic>) (<xref ref-type="bibr" rid="B21">Guo et al. 2022</xref>; <xref ref-type="bibr" rid="B72">Yu et al. 2022</xref>; <xref ref-type="bibr" rid="B75">Zhang et al. 2023a</xref>). Morphologically, <italic><tp:taxon-name><tp:taxon-name-part taxon-name-part-type="genus" reg="Colletotrichum">C.</tp:taxon-name-part><tp:taxon-name-part taxon-name-part-type="species" reg="juglandium">juglandium</tp:taxon-name-part></tp:taxon-name></italic> differs from <italic><tp:taxon-name><tp:taxon-name-part taxon-name-part-type="genus" reg="Colletotrichum">C.</tp:taxon-name-part><tp:taxon-name-part taxon-name-part-type="species" reg="gloeosporioides">gloeosporioides</tp:taxon-name-part></tp:taxon-name></italic> by having narrower conidia (L/W ratio: 3.1 vs. 2.6) and differs from <italic><tp:taxon-name><tp:taxon-name-part taxon-name-part-type="genus" reg="Colletotrichum">C.</tp:taxon-name-part><tp:taxon-name-part taxon-name-part-type="species" reg="juglandicola">juglandicola</tp:taxon-name-part></tp:taxon-name></italic> and <italic><tp:taxon-name><tp:taxon-name-part taxon-name-part-type="genus" reg="Colletotrichum">C.</tp:taxon-name-part><tp:taxon-name-part taxon-name-part-type="species" reg="peakense">peakense</tp:taxon-name-part></tp:taxon-name></italic> by having wider conidia (L/W ratio: 3.1 vs. 3.3).</p></tp:treatment-sec><tp:treatment-sec><!--Section generated to contain objects referenced in tp:taxon-treatment.--><fig id="F3" position="float" orientation="portrait"><object-id xmlns:xlink="http://www.w3.org/1999/xlink" content-type="doi" xlink:type="simple">10.3897/mycokeys.108.125382.figure3</object-id><object-id xmlns:xlink="http://www.w3.org/1999/xlink" content-type="arpha" xlink:type="simple">04E5B86B-AA2C-5508-B20D-D50E601EE743</object-id><label>Figure 3.</label><caption><p>Phylogram of <italic><tp:taxon-name><tp:taxon-name-part taxon-name-part-type="genus" reg="Colletotrichum">Colletotrichum</tp:taxon-name-part><tp:taxon-name-part taxon-name-part-type="species" reg="boninense">boninense</tp:taxon-name-part></tp:taxon-name></italic> complex species based on Maximum Likelihood (<abbrev xmlns:xlink="http://www.w3.org/1999/xlink" xlink:title="Maximum Likelihood" id="ABBRID0E4CAG" xlink:type="simple">ML</abbrev>) analysis of the dataset of combined <abbrev xmlns:xlink="http://www.w3.org/1999/xlink" xlink:title="internal transcribed spacer" id="ABBRID0EBDAG" xlink:type="simple">ITS</abbrev>, <italic><abbrev xmlns:xlink="http://www.w3.org/1999/xlink" xlink:title="glyceraldehyde-3-phosphate dehydrogenase" id="ABBRID0EGDAG" xlink:type="simple">gapdh</abbrev></italic>, <italic><abbrev xmlns:xlink="http://www.w3.org/1999/xlink" xlink:title="actin" id="ABBRID0ELDAG" xlink:type="simple">act</abbrev></italic>, <italic><abbrev xmlns:xlink="http://www.w3.org/1999/xlink" xlink:title="beta-tubulin" id="ABBRID0EQDAG" xlink:type="simple">tub2</abbrev></italic>, <italic><abbrev xmlns:xlink="http://www.w3.org/1999/xlink" xlink:title="chitin synthase 1" id="ABBRID0EVDAG" xlink:type="simple">chs1</abbrev></italic> and <italic>his3</italic> genes. <abbrev xmlns:xlink="http://www.w3.org/1999/xlink" xlink:title="Maximum Likelihood" id="ABBRID0E2DAG" xlink:type="simple">ML</abbrev> bootstrap support values above 60% and Bayesian posterior probability above 0.90 are shown near nodes. Ex-type cultures are in bold. Isolates obtained in this study are highlighted with blue colors.</p></caption><graphic xmlns:xlink="http://www.w3.org/1999/xlink" xlink:href="mycokeys-108-147-g003.jpg" position="float" orientation="portrait" xlink:type="simple" id="oo_1127062.jpg"><uri content-type="original_file" xlink:type="simple">https://binary.pensoft.net/fig/1127062</uri></graphic></fig></tp:treatment-sec><ref-list><ref id="B75"><mixed-citation xmlns:xlink="http://www.w3.org/1999/xlink" xlink:type="simple"><person-group><name name-style="western"><surname>Zhang</surname><given-names>L</given-names></name><name name-style="western"><surname>Yin</surname><given-names>YQ</given-names></name><name name-style="western"><surname>Zhao</surname><given-names>LL</given-names></name><name name-style="western"><surname>Xie</surname><given-names>YQ</given-names></name><name name-style="western"><surname>Han</surname><given-names>J</given-names></name><name name-style="western"><surname>Zhang</surname><given-names>Y</given-names></name></person-group> (<year>2023a</year>) <article-title>Two new species of <italic><tp:taxon-name><tp:taxon-name-part taxon-name-part-type="genus">Colletotrichum</tp:taxon-name-part></tp:taxon-name></italic> (<tp:taxon-name><tp:taxon-name-part taxon-name-part-type="family">Glomerellaceae</tp:taxon-name-part></tp:taxon-name>, <tp:taxon-name><tp:taxon-name-part taxon-name-part-type="order">Glomerellales</tp:taxon-name-part></tp:taxon-name>) causing walnut anthracnose in Beijing.</article-title><source>MycoKeys</source><volume>99</volume>: <fpage>131</fpage>–<lpage>152</lpage>. <ext-link xlink:href="10.3897/mycokeys.99.106812" ext-link-type="doi" xlink:type="simple">https://doi.org/10.3897/mycokeys.99.106812</ext-link></mixed-citation></ref><ref id="B21"><mixed-citation xmlns:xlink="http://www.w3.org/1999/xlink" xlink:type="simple"><person-group><name name-style="western"><surname>Guo</surname><given-names>Z</given-names></name><name name-style="western"><surname>Luo</surname><given-names>CX</given-names></name><name name-style="western"><surname>Wu</surname><given-names>HJ</given-names></name><name name-style="western"><surname>Peng</surname><given-names>B</given-names></name><name name-style="western"><surname>Kang</surname><given-names>BS</given-names></name><name name-style="western"><surname>Liu</surname><given-names>LM</given-names></name><name name-style="western"><surname>Zhang</surname><given-names>M</given-names></name><name name-style="western"><surname>Gu</surname><given-names>QS</given-names></name></person-group> (<year>2022</year>) <italic><tp:taxon-name><tp:taxon-name-part taxon-name-part-type="genus">Colletotrichum</tp:taxon-name-part></tp:taxon-name></italic> species associated with anthracnose disease of watermelon (<italic><tp:taxon-name><tp:taxon-name-part taxon-name-part-type="genus">Citrullus</tp:taxon-name-part><tp:taxon-name-part taxon-name-part-type="species">lanatus</tp:taxon-name-part></tp:taxon-name></italic>) in China. Journal of <tp:taxon-name><tp:taxon-name-part taxon-name-part-type="kingdom">Fungi</tp:taxon-name-part></tp:taxon-name> 8(8): e790. <ext-link xlink:href="10.3390/jof8080790" ext-link-type="doi" xlink:type="simple">https://doi.org/10.3390/jof8080790</ext-link></mixed-citation></ref><ref id="B72"><mixed-citation xmlns:xlink="http://www.w3.org/1999/xlink" xlink:type="simple"><person-group><name name-style="western"><surname>Yu</surname><given-names>ZF</given-names></name><name name-style="western"><surname>Jiang</surname><given-names>XW</given-names></name><name name-style="western"><surname>Zheng</surname><given-names>H</given-names></name><name name-style="western"><surname>Zhang</surname><given-names>H</given-names></name><name name-style="western"><surname>Qiao</surname><given-names>M</given-names></name></person-group> (<year>2022</year>) Fourteen new species of foliar <italic><tp:taxon-name><tp:taxon-name-part taxon-name-part-type="genus">Colletotrichum</tp:taxon-name-part></tp:taxon-name></italic> associated with the invasive plant <italic><tp:taxon-name><tp:taxon-name-part taxon-name-part-type="genus">Ageratina</tp:taxon-name-part><tp:taxon-name-part taxon-name-part-type="species">adenophora</tp:taxon-name-part></tp:taxon-name></italic> and surrounding crops. Journal of <tp:taxon-name><tp:taxon-name-part taxon-name-part-type="kingdom">Fungi</tp:taxon-name-part></tp:taxon-name> 8(2): e185. <ext-link xlink:href="10.3390/jof8020185" ext-link-type="doi" xlink:type="simple">https://doi.org/10.3390/jof8020185</ext-link></mixed-citation></ref></ref-list></tp:taxon-treatment>
